# Supplementary material for: Comparison of the Prevalence of Latent Tuberculosis Infection among Non-Dialysis Patients with Severe Chronic Kidney Disease, Patients Receiving Dialysis, and the Dialysis-Unit Staff: A Cross-Sectional Study
Source: PLoS One. 2015 Apr 28;10(4):e0124104. doi: 10.1371/journal.pone.0124104 (PMC4412816; doi:10.1371/journal.pone.0124104)
Supplement: S1 Dataset — Dataset file includes detail delinked information which is collected and analyzed in this study. (XLS) [file pone.0124104.s001.xls]

## Sheet: supplement data_no old TＢ
NO	group	SEX	age	smoking	DM	Ca	autoimmune	Albumin	Dilaysis duration	QFT-GIT_Result	QFT_IFN-response	Symptoms_是否	CXR
2	staff	F	39.9589	Non	N	N	N	nil	n/a	Negative	-0.03	0	Not compatible with TB
3	staff	F	33.926	Non	N	N	N	nil	n/a	Negative	0.21	0	within normal range
4	staff	F	30.7397	Non	N	N	N	nil	n/a	Negative	0	0	within normal range
5	staff	F	47.8384	Non	N	N	N	nil	n/a	Negative	-0.58	0	within normal range
6	staff	F	41.3096	Non	N	N	N	nil	n/a	Negative	0.03	0	Not compatible with TB
7	staff	F	35.0301	Non	N	N	N	nil	n/a	Negative	0	0	within normal range
8	staff	F	34.9589	Non	N	N	N	nil	n/a	Negative	0.14	0	within normal range
9	staff	F	35.5753	Non	N	N	N	nil	n/a	Negative	0	0	Not compatible with TB
10	staff	F	33.0466	Non	N	N	N	nil	n/a	Negative	0.05	0	within normal range
11	staff	F	34.2603	Non	N	N	N	nil	n/a	Negative	0	0	within normal range
12	staff	F	37.1616	Non	N	N	N	nil	n/a	Negative	0	0	within normal range
13	staff	F	31.8082	Non	N	N	N	nil	n/a	Negative	0.21	0	within normal range
14	staff	F	31.8959	Non	N	N	N	nil	n/a	Negative	0	0	within normal range
15	staff	F	36.0438	Non	N	N	N	nil	n/a	Negative	0.01	0	within normal range
16	staff	F	32.2274	Non	N	N	N	nil	n/a	Negative	0.03	1	within normal range
17	staff	F	35.2192	Non	N	N	N	nil	n/a	Negative	0.06	0	TB, not excluded
18	staff	F	37.2685	Non	N	N	N	nil	n/a	Negative	-0.01	0	within normal range
19	staff	F	34.3726	Non	N	N	N	nil	n/a	Negative	0	0	within normal range
20	staff	F	39.874	Non	N	N	N	nil	n/a	Negative	0	0	within normal range
21	staff	F	34.9699	Non	N	N	N	nil	n/a	Negative	0	0	within normal range
22	staff	F	51.4904	Non	N	N	N	nil	n/a	Negative	-0.01	0	within normal range
23	staff	F	43.4438	Non	N	N	N	nil	n/a	Negative	-0.09	0	Not compatible with TB
24	staff	F	37.3863	Non	N	N	N	nil	n/a	Negative	-0.07	0	Not compatible with TB
25	staff	F	37.4493	Non	N	N	N	nil	n/a	Negative	-0.03	0	within normal range
26	staff	F	36.011	Non	N	N	N	nil	n/a	Negative	0.02	0	within normal range
27	staff	F	35.2301	Non	N	N	N	nil	n/a	Negative	0.05	0	within normal range
28	staff	F	29.1562	Non	N	N	N	nil	n/a	Negative	0.02	1	within normal range
29	staff	F	33.8849	Non	N	N	N	nil	n/a	Negative	0.15	0	within normal range
30	staff	F	36.2932	Non	N	N	N	nil	n/a	Negative	0.02	0	within normal range
31	staff	M	43.9397	Non	N	N	N	nil	n/a	Negative	-0.01	0	within normal range
32	staff	F	44.2219	Non	N	N	N	nil	n/a	Negative	-0.01	0	within normal range
33	staff	F	37.1096	Non	N	N	N	nil	n/a	Negative	0.03	0	within normal range
34	staff	F	36.3836	Non	N	N	N	nil	n/a	Negative	0.16	0	within normal range
35	staff	F	46.8575	Non	N	N	N	nil	n/a	Negative	0.02	0	Compatible with prior TB lesion
36	staff	F	45.6301	Non	N	N	N	nil	n/a	Negative	0.01	0	within normal range
37	staff	F	43.2274	Non	N	N	N	nil	n/a	Negative	-0.14	0	within normal range
38	staff	F	54.5452	Non	N	N	N	nil	n/a	Negative	0.16	0	within normal range
39	staff	F	112.455	Non	N	N	N	nil	n/a	Negative	-0.12	0	within normal range
40	staff	F	26.5068	Non	N	N	N	nil	n/a	Negative	-0.05	0	Not compatible with TB
41	staff	F	31.726	Non	N	N	N	nil	n/a	Negative	0.08	0	within normal range
43	staff	F	39.6274	Non	N	N	N	nil	n/a	Negative	0.06	0	within normal range
44	staff	F	27.8247	Non	N	N	N	nil	n/a	Negative	-0.03	0	within normal range
45	staff	F	26.6658	Non	N	N	N	nil	n/a	Negative	-0.01	0	within normal range
46	staff	F	28.463	Non	N	N	N	nil	n/a	Negative	-0.39	0	within normal range
47	staff	M	32.5644	Non	N	N	N	nil	n/a	Negative	0.09	0	within normal range
48	staff	F	60.011	Non	N	N	N	nil	n/a	Negative	-0.03	0	within normal range
49	staff	F	27.8137	Non	N	N	N	nil	n/a	Negative	-0.08	0	within normal range
50	staff	F	33.2055	Non	N	N	N	nil	n/a	Negative	-0.01	0	within normal range
51	staff	M	56.6027	Non	N	N	N	nil	n/a	Negative	0.09	0	within normal range
52	staff	F	46.7233	Non	N	N	N	nil	n/a	Negative	0	0	within normal range
53	staff	F	112.477	Non	N	N	N	nil	n/a	Negative	-0.01	0	within normal range
54	staff	F	35.5288	Non	N	N	N	nil	n/a	Negative	0.03	0	Not compatible with TB
55	staff	F	112.444	Non	N	N	N	nil	n/a	Negative	0.02	0	within normal range
56	staff	F	42.3589	Non	N	N	N	nil	n/a	Negative	-0.01	1	within normal range
57	staff	F	54.9452	Non	N	N	N	nil	n/a	Negative	-0.06	0	within normal range
58	staff	F	44.5973	Non	N	N	N	nil	n/a	Negative	-0.32	0	within normal range
59	staff	F	31.5014	Non	N	N	N	nil	n/a	Negative	-0.01	0	within normal range
60	staff	F	37.9205	Non	N	N	N	nil	n/a	Negative	-0.05	0	within normal range
61	staff	F	36.9425	Non	N	N	N	nil	n/a	Negative	0.01	0	within normal range
62	staff	F	34.274	Non	N	N	N	nil	n/a	Negative	-0.25	0	within normal range
63	staff	F	37.2575	Non	N	N	N	nil	n/a	Negative	-0.03	0	within normal range
64	staff	F	48.3616	Non	N	N	N	nil	n/a	Negative	-0.02	0	within normal range
65	staff	F	46.8247	Non	N	N	N	nil	n/a	Negative	-2.47	0	within normal range
66	staff	F	38.3151	Non	N	N	N	nil	n/a	Negative	0.01	0	within normal range
67	staff	F	42.3315	Non	N	N	N	nil	n/a	Negative	0	0	within normal range
68	staff	F	36.9945	Non	N	N	N	nil	n/a	Negative	0.06	0	within normal range
69	staff	F	39.4712	Non	N	N	N	nil	n/a	Negative	-0.1	0	within normal range
70	staff	F	47.6411	Non	N	N	N	nil	n/a	Negative	-0.07	0	Not compatible with TB
71	staff	F	44.2466	Non	N	N	N	nil	n/a	Negative	0	0	within normal range
72	staff	F	37.2164	Non	N	N	N	nil	n/a	Negative	-0.05	0	within normal range
73	staff	F	36.8685	Non	N	N	N	nil	n/a	Negative	0.26	0	within normal range
74	staff	F	47.2959	Non	N	N	N	nil	n/a	Negative	0.01	0	within normal range
75	staff	F	39.6274	Non	N	N	N	nil	n/a	Negative	-0.02	0	within normal range
76	staff	F	42.9342	Non	N	N	N	nil	n/a	Negative	0.01	0	within normal range
77	staff	F	42.189	Non	N	N	N	nil	n/a	Negative	0	0	within normal range
78	staff	F	45.0329	Non	N	N	N	nil	n/a	Negative	0	0	within normal range
79	staff	F	35.2247	Non	N	N	N	nil	n/a	Negative	0	0	within normal range
80	staff	F	48.4274	Non	N	N	N	nil	n/a	Negative	-0.03	0	Not compatible with TB
81	staff	F	53.0137	Non	N	N	N	nil	n/a	Negative	0.11	0	within normal range
82	staff	F	48.3425	Non	N	N	N	nil	n/a	Negative	-0.01	0	Not compatible with TB
83	staff	F	45.6932	Non	N	N	N	nil	n/a	Negative	0.01	0	within normal range
84	staff	F	44.1041	Non	N	N	N	nil	n/a	Negative	0	0	Not compatible with TB
85	staff	F	37.463	Non	N	N	N	nil	n/a	Negative	0	0	within normal range
86	staff	F	40.0438	Non	N	N	N	nil	n/a	Negative	0	0	Not compatible with TB
87	staff	F	43.8055	Non	N	N	N	nil	n/a	Negative	-0.21	0	within normal range
88	staff	F	36.1123	Non	N	N	N	nil	n/a	Negative	0.23	0	within normal range
89	staff	M	31.6712	Non	N	N	N	nil	n/a	Negative	0.01	0	within normal range
90	staff	F	35.9644	Non	N	N	N	nil	n/a	Negative	0.07	0	within normal range
91	staff	F	49.0301	Non	N	N	N	nil	n/a	Negative	0.01	0	Compatible with prior TB lesion
92	staff	M	35.6082	Non	N	N	N	nil	n/a	Negative	-0.05	0	Compatible with prior TB lesion
93	staff	F	46.1973	Non	N	N	N	nil	n/a	Negative	0.02	0	within normal range
94	staff	F	41.2356	Non	N	N	N	nil	n/a	Negative	0	0	within normal range
95	staff	F	36.1205	Non	N	N	N	nil	n/a	Negative	0.01	0	within normal range
96	staff	F	41.1041	Non	N	N	N	nil	n/a	Negative	0.12	0	within normal range
97	staff	F	37.6603	Non	N	N	N	nil	n/a	Negative	0	0	within normal range
98	staff	F	44.9342	Non	N	N	N	nil	n/a	Negative	0.05	0	within normal range
99	staff	F	32.7699	Non	N	N	N	nil	n/a	Negative	0	0	within normal range
100	staff	F	31.6301	Non	N	N	N	nil	n/a	Negative	-0.01	0	Not compatible with TB
101	staff	F	43.3644	Non	N	N	N	nil	n/a	Negative	0	0	within normal range
102	staff	F	#NULL!	Non	N	N	N	nil	n/a	Positive	1.96	0	within normal range
103	staff	F	34.537	Non	N	N	N	nil	n/a	Positive	7.58	0	within normal range
105	staff	M	44.326	Non	N	N	N	nil	n/a	Positive	0.74	0	Not compatible with TB
106	staff	F	40.4685	Non	N	N	N	nil	n/a	Positive	3.44	0	within normal range
107	staff	F	34.7589	Non	N	N	N	nil	n/a	Positive	0.65	0	within normal range
108	staff	F	43.1096	Non	N	N	N	nil	n/a	Positive	0.69	0	Not compatible with TB
109	staff	F	32.7397	Non	N	N	N	nil	n/a	Positive	0.51	0	within normal range
110	staff	F	37.0356	Non	N	N	N	nil	n/a	Positive	6.32	0	within normal range
111	staff	F	39.474	Non	N	N	N	nil	n/a	Positive	3.41	0	within normal range
112	staff	F	45.9644	Non	N	N	N	nil	n/a	Positive	0.67	0	within normal range
113	staff	M	32.3973	Non	N	N	N	nil	n/a	Positive	1.8	0	within normal range
114	staff	F	45.9068	Non	N	N	N	nil	n/a	Positive	0.94	0	within normal range
115	dialysis	F	94.38	Non	N	Y	N	3.8	12.6	Positive	5.33	0	Not compatible with TB
116	dialysis	F	53.19	Non	N	N	N	3.8	0.8	Positive	1.08	0	within normal range
117	dialysis	M	61.24	Non	N	N	N	3.9	0.7	Positive	2	0	within normal range
118	dialysis	F	57.01	Non	N	N	N	3.9	5	Positive	3.13	0	within normal range
119	dialysis	F	69.27	Non	N	N	N	3.6	5.3	Positive	2.87	0	within normal range
120	dialysis	F	75.54	Non	N	N	N	3.5	0.9	Negative	-0.28	0	within normal range
121	dialysis	M	72.08	Non	N	N	N	3.8	1.3	Positive	0.43	0	within normal range
122	dialysis	M	53.03	Current	N	N	N	3.2	7.4	Positive	0.38	0	within normal range
123	dialysis	F	56.52	Non	N	N	N	3.8	7.3	Positive	0.68	0	within normal range
124	dialysis	M	63.31	Ex-smoker	N	N	N	4.1	6.8	Negative	-0.06	1	within normal range
125	dialysis	F	50.61	Non	N	N	N	4.3	1	Negative	-0.01	0	within normal range
126	dialysis	M	64.64	Current	N	N	N	4.1	5.6	Negative	-0.06	0	within normal range
127	dialysis	M	67.2	Non	N	N	N	4.2	4.3	Negative	0	0	within normal range
128	dialysis	M	61.04	Non	N	N	N	3.8	9.7	Negative	-0.14	1	within normal range
129	dialysis	M	62.38	Current	N	N	N	3.9	missing	Negative	-0.09	0	within normal range
130	dialysis	M	70.07	Non	N	N	N	3.5	2.3	Negative	-0.37	0	within normal range
131	dialysis	M	55.21	Ex-smoker	N	N	N	3.8	9.3	Negative	-4.15	0	Compatible with prior TB lesion
132	dialysis	M	62.93	Ex-smoker	N	N	N	3.9	2.2	Negative	-0.23	1	within normal range
133	dialysis	F	70.22	Non	N	N	N	3.4	4.2	Negative	-0.18	0	within normal range
134	dialysis	M	58.11	Non	N	N	N	3.9	12.9	Negative	-0.12	0	within normal range
135	dialysis	M	79.23	Ex-smoker	N	N	N	3.8	4.3	Negative	0.01	0	Not compatible with TB
136	dialysis	F	70.47	Non	N	N	N	4.1	12	Negative	-0.01	0	Not compatible with TB
137	dialysis	F	56.01	Non	N	N	N	3.9	4.5	Negative	0.02	0	within normal range
138	dialysis	M	38.08	Non	N	N	N	3.7	1.1	Negative	0	0	within normal range
139	dialysis	F	61.98	Non	N	N	N	3.6	5.9	Negative	0.01	1	within normal range
140	dialysis	F	66.67	Non	N	N	N	3.6	4.6	Negative	0	1	within normal range
141	dialysis	M	53.14	Ex-smoker	N	N	N	4.1	3.1	Negative	0	1	Not compatible with TB
142	dialysis	F	54.21	Non	N	N	N	4.1	1	Negative	-0.01	0	within normal range
143	dialysis	F	63.95	Non	N	N	N	4.1	11.4	Negative	-0.02	1	within normal range
144	dialysis	M	82.4	Non	N	N	N	4.3	2.8	Negative	-0.09	0	within normal range
145	dialysis	F	73.29	Non	N	N	N	3.7	0.8	Negative	0	0	within normal range
146	dialysis	F	58.84	Non	N	N	N	4	5.8	Negative	0.01	1	within normal range
147	dialysis	F	77.58	Non	N	N	N	4.2	3.9	Negative	-0.01	0	Not compatible with TB
148	dialysis	M	61.29	Non	N	N	N	3.8	0.8	Negative	0	1	within normal range
149	dialysis	M	71.22	Ex-smoker	N	N	N	3.6	0.25	Negative	-0.02	0	Not compatible with TB
150	dialysis	F	73.93	Non	N	N	N	nil	0.25	Negative	0.01	0	within normal range
151	dialysis	F	50.42	Non	N	N	N	4.4	0.25	Negative	-0.01	1	within normal range
152	dialysis	F	34.33	Non	N	N	N	4.2	0.9	Negative	0	1	within normal range
153	dialysis	M	71.76	Non	N	N	N	3.9	7.8	Positive	0.39	0	within normal range
154	dialysis	M	47.34	Non	N	N	N	4.1	4.6	Positive	3.61	0	within normal range
156	dialysis	M	73.31	Non	N	N	N	4	0.4	Positive	3.12	0	Not compatible with TB
157	dialysis	F	63.93	Non	N	N	N	3.9	1	Negative	-0.52	0	within normal range
158	dialysis	M	77.11	Non	N	N	N	4	1.2	Negative	-0.23	0	within normal range
159	dialysis	M	54.98	Non	N	N	N	4.5	5.4	Negative	-0.04	0	Not compatible with TB
160	dialysis	F	74.16	Non	N	N	N	3.4	1.4	Negative	-0.02	0	within normal range
161	dialysis	M	59.98	Current	N	N	N	4.2	7.3	Negative	-0.04	0	within normal range
162	dialysis	F	53.33	Ex-smoker	N	N	N	4.2	2.2	Negative	0	1	within normal range
163	dialysis	F	72.08	Non	N	N	N	3.6	0.25	Negative	0	0	within normal range
165	dialysis	F	70.82	Non	N	N	N	3.9	9.5	Negative	0.17	0	within normal range
166	dialysis	M	71.08	Ex-smoker	N	N	N	4.3	3.4	Indeterm	0.02	N	within normal range
167	dialysis	M	62.84	Ex-smoker	N	N	N	3.9	1	Negative	0.32	0	within normal range
168	dialysis	M	48.67	Current	N	N	N	3.7	1.8	Negative	-0.02	0	Not compatible with TB
169	dialysis	M	57.49	Non	N	N	N	3.8	3.3	Indeterm	-0.05	N	Not compatible with TB
170	dialysis	F	72.7	Non	N	N	N	3.7	0.4	Negative	-0.13	1	within normal range
171	dialysis	F	63.9	Non	N	N	N	4.1	2.8	Negative	0	0	within normal range
172	dialysis	M	52.7	Ex-smoker	N	N	N	3.9	1.6	Negative	-0.01	0	within normal range
173	dialysis	M	68.64	Non	N	N	N	3.7	1.2	Negative	0.05	1	within normal range
174	dialysis	M	71.46	Ex-smoker	N	N	N	4.2	3.3	Negative	0	1	within normal range
175	dialysis	M	55.04	Ex-smoker	N	N	N	4.1	1.8	Negative	0	0	within normal range
176	dialysis	M	53.97	Non	N	N	N	4.3	23	Negative	0	0	within normal range
177	dialysis	M	50.35	Non	N	N	N	4.3	1.8	Negative	-0.01	0	within normal range
178	dialysis	F	61.1	Non	N	N	N	4.3	2.9	Negative	0.04	0	within normal range
179	dialysis	F	58.02	Non	N	N	N	4.2	5	Negative	0.18	0	within normal range
180	dialysis	F	54.62	Non	N	N	N	4.2	4.6	Indeterm	-0.11	N	within normal range
181	dialysis	M	49.22	Non	N	N	N	3.8	3.3	Negative	0.02	0	within normal range
182	dialysis	F	74.23	Non	N	N	N	3.9	0.8	Negative	0.05	0	within normal range
183	dialysis	F	77.59	Non	N	Y	N	3.9	5	Negative	0.34	0	Not compatible with TB
184	dialysis	M	70.18	Ex-smoker	N	N	N	3.7	4.8	Negative	0.03	1	Not compatible with TB
185	dialysis	M	53.3	Non	N	N	N	3.8	3.2	Negative	0.03	0	within normal range
186	dialysis	F	58.59	Non	N	N	N	3.7	1.7	Negative	0.05	1	within normal range
187	dialysis	M	80.93	Ex-smoker	N	N	N	2.8	1.3	Negative	0.29	1	within normal range
188	dialysis	F	64.71	Non	N	N	N	3.6	4.3	Negative	0.03	0	within normal range
189	dialysis	F	68.84	Non	N	N	N	3.6	1.3	Negative	0.1	1	Not compatible with TB
190	dialysis	M	67.33	Non	N	N	N	3.8	3.5	Indeterm	-0.09	N	within normal range
191	dialysis	F	68.04	Non	N	N	N	4.4	5.4	Negative	0.02	0	Compatible with prior TB lesion
192	dialysis	M	71.19	Ex-smoker	N	N	N	3.6	4.8	Negative	0.14	1	within normal range
193	dialysis	F	40.32	Non	N	N	N	4.4	0.25	Indeterm	0	N	within normal range
194	dialysis	F	66.11	Non	N	N	N	3.9	0.25	Negative	0.06	0	within normal range
195	dialysis	F	64.79	Non	N	Y	N	3.9	6.8	Indeterm	0.09	Y	within normal range
196	dialysis	M	54.59	Non	N	N	N	4.3	0.9	Indeterm	-0.12	N	Not compatible with TB
197	dialysis	F	64.44	Non	N	N	N	3.8	1.7	Negative	0.17	1	Not compatible with TB
198	dialysis	F	82.67	Non	N	N	N	3.4	6.3	Negative	-0.03	0	within normal range
199	dialysis	F	87.49	Non	N	N	N	3.2	1.7	Indeterm	-1.36	N	Not compatible with TB
200	dialysis	M	34.57	Ex-smoker	N	N	N	3.9	2.6	Negative	0.08	1	within normal range
201	dialysis	F	49.82	Non	N	N	N	4.1	missing	Negative	0.31	0	Not compatible with TB
202	dialysis	M	57.03	Non	N	N	N	3.6	2.5	Negative	0.15	0	within normal range
203	dialysis	F	67.63	Non	N	N	N	3.4	3.2	Negative	0.04	1	within normal range
204	dialysis	F	81.92	Non	N	N	N	3.9	1.8	Negative	0.03	0	within normal range
205	dialysis	F	58.5	Non	N	N	N	4.2	0.5	Negative	0.11	0	within normal range
206	dialysis	F	59.99	Non	N	N	N	4	4.6	Negative	0.04	0	within normal range
207	dialysis	F	85.27	Non	N	N	N	3.6	1.8	Indeterm	0.05	Y	within normal range
208	dialysis	F	73.77	Non	N	Y	N	4.1	1.4	Negative	0.28	0	within normal range
209	dialysis	M	51.14	Ex-smoker	N	N	N	4.1	2.2	Negative	0.03	0	within normal range
211	dialysis	F	60.84	Non	N	N	N	4.1	2.7	Positive	9.78	1	within normal range
212	dialysis	F	68.34	Non	N	N	N	3.6	7.3	Positive	1.15	0	within normal range
214	dialysis	F	64.96	Non	N	N	N	4.1	2.5	Positive	0.52	0	Compatible with prior TB lesion
215	dialysis	M	67.17	Current	N	N	N	3.8	6.3	Positive	0.35	1	within normal range
216	dialysis	M	65.46	Non	N	N	N	3.9	4.8	Positive	0.57	0	Compatible with prior TB lesion
217	dialysis	M	79.71	Ex-smoker	N	N	N	3.8	1.8	Positive	0.36	1	within normal range
218	dialysis	M	51.16	Current	N	N	N	4.3	7.9	Positive	0.36	0	within normal range
219	dialysis	M	40.29	Non	N	N	N	3.5	8.2	Negative	-0.02	0	within normal range
220	dialysis	M	39.46	Non	N	N	N	4.1	9.4	Negative	0.02	0	within normal range
221	dialysis	M	60	Non	N	N	N	3.9	8.9	Negative	-0.05	0	within normal range
222	dialysis	F	55.47	Non	N	Y	N	4.2	13.6	Negative	-0.02	1	within normal range
223	dialysis	F	26.31	Non	N	N	N	4.1	6.6	Negative	-0.33	1	within normal range
224	dialysis	F	45.33	Non	N	N	N	4.1	6.3	Negative	-0.19	0	within normal range
225	dialysis	F	59.81	Non	N	N	N	3.7	3.9	Negative	-0.02	0	within normal range
226	dialysis	F	50.41	Non	N	N	N	3.7	4.6	Negative	-0.29	0	within normal range
227	dialysis	F	49.68	Non	N	N	N	4	missing	Negative	-1.15	0	within normal range
228	dialysis	M	66.6	Ex-smoker	N	Y	N	4.3	5.8	Negative	0.01	1	within normal range
229	dialysis	M	67.94	Non	N	N	N	3.8	4	Negative	-0.01	0	within normal range
230	dialysis	F	78.13	Non	N	N	N	4.3	3.8	Negative	0	1	Not compatible with TB
231	dialysis	M	73.79	Non	N	N	N	3.9	2.8	Negative	0.01	1	within normal range
232	dialysis	F	33.73	Non	N	N	N	3.3	1.7	Negative	0	0	within normal range
233	dialysis	M	44.04	Ex-smoker	N	N	N	4.1	2.4	Negative	0	0	within normal range
234	dialysis	M	39.15	Non	N	N	N	4.5	1.8	Negative	-0.01	1	Not compatible with TB
235	dialysis	F	88.38	Non	N	N	N	3.8	8.8	Negative	-0.01	0	within normal range
236	dialysis	M	41.99	Non	N	N	N	3.1	0.6	Negative	-0.01	0	Compatible with prior TB lesion
237	dialysis	M	66.82	Non	N	N	N	4	1.2	Negative	0	1	within normal range
238	dialysis	M	59.57	Non	N	N	N	4.2	4.2	Negative	0.01	0	within normal range
239	dialysis	F	32.36	Non	N	N	N	4.3	6.4	Negative	0.02	0	within normal range
240	dialysis	F	88.44	Non	N	N	N	4	9.2	Negative	0	0	within normal range
242	dialysis	F	66.39	Non	N	N	N	3.34	1.5	Negative	0	0	within normal range
243	dialysis	F	54.59	Non	N	N	N	3.6	6.8	Negative	0.01	0	within normal range
244	dialysis	M	37.94	Non	N	N	N	2.9	5.1	Negative	-0.01	0	within normal range
245	dialysis	M	44.26	Current	N	N	N	3.9	1.3	Negative	-0.01	0	Not compatible with TB
246	dialysis	F	61.59	Non	N	N	Y	3.1	12	Negative	0.01	0	Not compatible with TB
247	dialysis	M	50.71	Non	N	N	N	3.8	1.8	Negative	-0.01	1	within normal range
248	dialysis	M	70.02	Non	N	N	N	4.1	2.8	Negative	0.01	0	within normal range
249	dialysis	M	59.58	Ex-smoker	N	N	N	3.9	6.1	Negative	-0.45	0	within normal range
250	dialysis	M	69.98	Ex-smoker	N	N	N	3.4	3.7	Negative	0.01	0	Not compatible with TB
251	dialysis	F	40.38	Non	N	N	N	4	0.25	Negative	-0.04	1	Not compatible with TB
252	dialysis	M	51.75	Non	N	N	N	4.2	0.7	Negative	-0.04	0	within normal range
253	dialysis	M	37.85	Non	N	N	Y	4.5	0.8	Negative	-0.01	0	within normal range
254	dialysis	M	67.89	Ex-smoker	N	N	N	3.6	0.25	Negative	0.01	1	within normal range
255	dialysis	M	65.09	Non	N	Y	N	4.3	2.4	Negative	0	0	within normal range
256	dialysis	F	34.93	Non	N	N	N	4.4	3.7	Positive	2.65	0	Compatible with prior TB lesion
257	dialysis	F	61.29	Non	N	Y	N	3.9	11.8	Positive	0.53	0	within normal range
258	dialysis	M	68.3	Non	N	N	N	4	11.3	Negative	0.01	0	within normal range
259	dialysis	F	30.79	Non	N	N	N	4	1.3	Negative	0	0	within normal range
260	dialysis	F	58.14	Non	N	N	N	3.8	4.3	Negative	-0.03	0	within normal range
261	dialysis	M	31.19	Non	N	N	N	4.1	6.2	Negative	-0.11	0	within normal range
262	dialysis	M	56.75	Non	N	N	N	3.4	3.9	Negative	0.02	0	within normal range
263	dialysis	M	39.33	Non	N	N	N	4	2.1	Negative	-0.2	0	within normal range
264	dialysis	F	61.17	Non	N	N	N	4.1	1.1	Negative	0	0	within normal range
265	dialysis	M	60.45	Ex-smoker	N	N	N	3.5	0.5	Negative	0.01	0	within normal range
266	dialysis	F	43.56	Non	N	N	Y	4	0.25	Negative	0	0	within normal range
267	dialysis	M	56.16	Non	N	N	N	3.9	4.2	Negative	0	0	Not compatible with TB
268	dialysis	M	57.8712	Non	N	N	N	4.5	15.8	Positive	8.82	0	within normal range
269	dialysis	F	60.5534	Non	N	N	N	4.5	18.45	Positive	8.85	0	within normal range
270	dialysis	F	65.3671	Non	N	N	N	4	13.2	Positive	5.45	0	Compatible with prior TB lesion
271	dialysis	F	60.811	Non	N	N	N	4.11	15.27	Positive	9.37	0	within normal range
272	dialysis	F	77.8521	Non	N	N	N	3.9	18	Positive	0.46	0	Compatible with prior TB lesion
273	dialysis	F	61.2767	Non	N	N	N	4.3	11.9	Positive	2.29	0	within normal range
274	dialysis	F	59.4411	Non	N	N	N	4.3	21.86	Positive	0.44	0	within normal range
275	dialysis	M	43.0356	Non	N	N	N	4.2	7.3	Positive	4.24	1	within normal range
276	dialysis	M	58.4192	Ex-smoker	N	N	N	4.3	6.59	Positive	3.2	0	within normal range
277	dialysis	F	64.1945	Non	N	N	N	4.2	4.7	Positive	2.5	0	within normal range
278	dialysis	F	61.7123	Non	N	N	N	4.1	11.4	Positive	3.04	0	within normal range
280	dialysis	M	65.1205	Non	N	N	N	4	2.3	Positive	3	0	within normal range
281	dialysis	M	42.0767	Non	N	N	N	4.3	2.05	Positive	0.46	0	within normal range
282	dialysis	M	61.5589	Ex-smoker	N	N	N	4.8	1.97	Positive	0.66	0	Not compatible with TB
283	dialysis	M	75.4712	Non	N	N	N	4	1.7	Positive	4.83	1	within normal range
284	dialysis	F	57.9616	Non	N	N	N	4.2	5.9	Positive	9.95	0	Compatible with prior TB lesion
285	dialysis	M	30.726	Non	N	N	N	4	12.4	Positive	0.5	0	Not compatible with TB
286	dialysis	M	48.6274	Current	N	N	N	3.9	15.2	Positive	9.99	0	within normal range
287	dialysis	F	57.5068	Non	N	N	N	4	12.5	Positive	1.58	1	within normal range
288	dialysis	M	55.6082	Non	N	N	N	4.4	6.2	Positive	3.84	1	within normal range
289	dialysis	M	73.9562	Non	N	N	N	3.9	5.5	Positive	1.88	0	within normal range
290	dialysis	F	61.6082	Non	N	N	N	4.1	13.3	Positive	9.85	0	within normal range
291	dialysis	F	73.8959	Non	N	N	N	4.3	4	Positive	0.48	0	within normal range
293	dialysis	F	64.1973	Non	N	N	N	4.6	4.5	Positive	2.5	0	within normal range
294	dialysis	M	72.83	Ex-smoker	N	N	N	3.9	0.9	Positive	3.14	1	Not compatible with TB
295	dialysis	F	66.75	Non	N	N	N	4.5	8	Positive	3.02	0	within normal range
296	dialysis	M	49.13	Current	N	N	N	3.6	20.3	Positive	0.76	0	within normal range
298	dialysis	M	52.2192	Current	N	N	N	4.7	5.3	Negative	0.19	1	within normal range
299	dialysis	M	42.3205	Current	N	N	N	4.2	1.5	Negative	-0.02	0	within normal range
300	dialysis	M	77.35	Non	N	Y	N	3.9	1.6	Negative	0.1	1	within normal range
301	dialysis	F	72.2822	Non	N	N	N	3.8	15.27	Positive	0.7	0	within normal range
303	dialysis	F	66.3534	Current	N	N	N	3.6	19.97	Positive	0.52	0	Not compatible with TB
304	dialysis	F	59.1205	Non	N	N	N	4.3	11.24	Positive	1.3	1	within normal range
305	dialysis	M	67.5918	Non	N	N	N	4.2	12.8	Positive	1.06	0	within normal range
306	dialysis	F	62.1041	Ex-smoker	N	Y	N	3.6	9.61	Positive	4.2	0	within normal range
307	dialysis	F	50.2575	Non	N	N	N	4.1	5.8	Positive	0.94	0	within normal range
308	dialysis	M	76.9123	Non	N	N	N	2.9	4.12	Positive	0.82	0	Compatible with prior TB lesion
309	dialysis	M	72.9342	Ex-smoker	N	N	N	3.8	3.85	Positive	1.35	0	within normal range
310	dialysis	M	85.411	Ex-smoker	N	N	N	4.2	2.5	Positive	0.76	0	Compatible with prior TB lesion
311	dialysis	F	59.211	Non	N	N	N	3.8	2.4	Positive	0.46	0	Compatible with prior TB lesion
312	dialysis	F	53.274	Non	N	N	N	4	1.2	Positive	1.65	0	within normal range
313	dialysis	F	68.3945	Non	N	N	N	4.5	missing	Positive	0.56	1	within normal range
314	dialysis	F	44.9918	Non	N	N	N	4.4	4.79	Positive	1.79	0	within normal range
315	dialysis	F	55.6274	Non	N	N	N	4	1	Positive	0.87	1	Not compatible with TB
316	dialysis	F	48.8822	non	N	N	N	4	12.4	Positive	6.92	0	within normal range
317	dialysis	F	53.8219	Non	N	N	N	3.9	1.3	Positive	0.56	1	Not compatible with TB
318	dialysis	F	69.7342	Non	N	N	N	4.1	3.2	Positive	1.19	0	within normal range
319	dialysis	F	52.3945	Non	N	N	N	3.8	10.7	Positive	1.36	1	within normal range
320	dialysis	M	53.3589	Ex-smoker	N	N	N	4.1	8.5	Positive	0.55	0	within normal range
321	dialysis	M	56.7973	Current	N	N	N	4.4	7.2	Positive	4.04	0	within normal range
322	dialysis	M	65.8986	Non	N	N	N	4.4	0.6	Positive	8.64	0	within normal range
323	dialysis	F	56.2247	Non	N	N	N	4	7	Positive	0.71	1	within normal range
324	dialysis	F	67.86	Non	N	N	N	3.7	3.9	Positive	1.93	1	Not compatible with TB
325	dialysis	M	53.47	Non	N	N	N	3.7	4.7	Positive	0.64	0	within normal range
326	dialysis	M	54.09	Current	N	N	N	3.7	missing	Positive	0.49	0	Compatible with prior TB lesion
327	dialysis	F	47.85	Non	N	N	N	4.1	0.8	Indeterm	-0.13	N	within normal range
328	dialysis	F	48.4192	Non	N	N	N	4	22.83	Negative	0.05	0	within normal range
330	dialysis	M	37.7808	Non	N	N	N	4.6	15.28	Negative	0.01	0	within normal range
331	dialysis	F	59.5205	Non	N	N	Y	3.6	12.8	Negative	0.01	1	within normal range
332	dialysis	M	43.9014	Non	N	N	N	3.9	25.3	Negative	0.04	0	within normal range
333	dialysis	F	63.0904	Non	N	N	N	4.4	12.7	Negative	0.01	0	within normal range
334	dialysis	F	66.2767	Non	N	N	N	3.8	30.86	Negative	0.08	0	Not compatible with TB
335	dialysis	F	63.8685	Non	N	N	N	4.3	13.55	Negative	0.01	0	within normal range
336	dialysis	F	58.6877	Non	N	N	Y	4	13.1	Negative	0	1	within normal range
337	dialysis	M	58.011	Current	N	N	N	3	20.6	Negative	0.06	0	within normal range
338	dialysis	F	49.7479	Non	N	N	N	3.8	21.22	Negative	-0.04	0	within normal range
339	dialysis	M	61.4356	Current	N	N	N	4.6	13.2	Negative	-0.14	0	within normal range
340	dialysis	F	56.3123	Non	N	N	N	4.2	12.62	Negative	0.02	0	within normal range
341	dialysis	M	32.3452	Non	N	N	N	4.6	12.4	Negative	0.01	0	within normal range
342	dialysis	M	79.1014	Non	N	N	N	4.1	13.4	Negative	0.07	0	Compatible with prior TB lesion
343	dialysis	M	60.0712	Current	N	N	N	4.5	11.7	Negative	-0.13	0	within normal range
344	dialysis	M	57.2274	Current	N	N	N	4	21.87	Negative	0.1	0	Compatible with prior TB lesion
345	dialysis	F	77.0192	Non	N	N	N	3.2	11.2	Negative	-0.06	1	Compatible with prior TB lesion
346	dialysis	F	60.2301	Non	N	N	N	3	17	Negative	0.04	0	Compatible with prior TB lesion
347	dialysis	M	68.1014	Ex-smoker	N	N	N	3.8	20.18	Negative	0.2	0	within normal range
348	dialysis	F	63.2219	Non	N	N	N	4.2	9.45	Negative	0.15	0	Not compatible with TB
349	dialysis	M	56.0521	Ex-smoker	N	N	N	4.4	11.61	Negative	-0.11	0	within normal range
350	dialysis	M	43.6192	Current	N	N	N	4.1	11.38	Negative	0.19	0	within normal range
351	dialysis	M	50.8493	Non	N	N	N	3.9	8.3	Negative	0.08	0	within normal range
352	dialysis	F	39.1973	Current	N	N	N	nil	7.9	Negative	-0.01	0	within normal range
353	dialysis	F	54.6986	Non	N	Y	N	3.9	17.97	Negative	-0.31	0	within normal range
354	dialysis	F	55.0986	Non	N	N	N	4.1	8.71	Negative	0	1	Not compatible with TB
355	dialysis	M	49.2384	Non	N	N	N	4.9	14.8	Negative	-0.01	1	within normal range
356	dialysis	M	47.9507	Ex-smoker	N	N	N	4.1	7.3	Negative	0.06	0	within normal range
357	dialysis	M	69.7342	Current	N	N	N	3.9	7.05	Negative	0.04	0	within normal range
358	dialysis	M	35.6767	Non	N	N	N	4.8	6.79	Negative	-0.02	0	within normal range
359	dialysis	F	80.1178	Non	N	N	N	3.9	16.64	Negative	-0.02	0	within normal range
360	dialysis	F	52.0329	Non	N	N	N	4.2	6.2	Negative	0	0	within normal range
361	dialysis	F	54.3178	Non	N	N	N	4.3	19.6	Negative	0	0	within normal range
362	dialysis	M	54.3562	Ex-smoker	N	N	N	4.2	4.91	Negative	-0.19	0	within normal range
363	dialysis	F	48.8822	Non	N	N	N	4.2	12.47	Negative	0.06	0	within normal range
364	dialysis	F	82.3151	Non	N	N	N	3.8	7.59	Negative	0.31	0	within normal range
365	dialysis	F	58.9123	Non	N	N	N	3.9	4.08	Negative	0.04	0	within normal range
366	dialysis	M	48.863	Ex-smoker	N	N	N	4.6	3.86	Negative	-0.08	0	within normal range
367	dialysis	M	32.8411	Current	N	N	N	4.1	8.13	Negative	0.02	0	within normal range
368	dialysis	M	47.5973	Current	N	N	N	4	7.52	Negative	0.02	0	within normal range
369	dialysis	F	53.6329	Non	N	N	N	4.4	3	Negative	-0.66	0	within normal range
370	dialysis	M	61.589	Non	N	N	N	4.2	2.8	Negative	-0.05	0	within normal range
371	dialysis	M	51.9699	Non	N	N	N	4.6	4.85	Negative	0	0	within normal range
372	dialysis	M	27.0055	Non	N	N	N	5	4.54	Negative	-0.03	0	within normal range
373	dialysis	F	68.3452	Non	N	Y	N	3.9	4.87	Negative	0.09	0	within normal range
374	dialysis	F	38.1616	Non	N	N	N	3.8	22.44	Negative	0.33	0	within normal range
375	dialysis	M	52.3918	Ex-smoker	N	N	N	4.4	2.4	Negative	-0.01	0	within normal range
376	dialysis	M	37.6055	Non	N	N	N	4.3	2.42	Negative	0	0	within normal range
378	dialysis	M	61.1397	Non	N	N	N	4.6	2.3	Negative	0.03	0	within normal range
379	dialysis	M	47.5753	Current	N	N	N	3.8	1.7	Negative	0.01	0	within normal range
380	dialysis	M	19.4904	Current	N	N	N	4.7	1.6	Negative	0.28	0	within normal range
381	dialysis	M	77.8192	Non	N	N	N	4.4	1.6	Negative	-0.01	0	within normal range
382	dialysis	F	73.2904	Non	N	N	N	3.7	18.65	Negative	0.12	0	within normal range
383	dialysis	F	49.9781	Non	N	N	N	3.9	1.3	Indeterm	0.07	N	within normal range
384	dialysis	F	33.211	Non	N	N	N	4	1.3	Negative	-0.08	1	Not compatible with TB
385	dialysis	M	67.9918	Non	N	N	N	3.6	1.3	Negative	-0.02	0	within normal range
386	dialysis	F	58.189	Non	N	N	N	4.1	1.56	Negative	-0.02	0	Not compatible with TB
387	dialysis	F	78.937	Non	N	N	N	4.2	1.2	Negative	0.17	0	within normal range
388	dialysis	M	59.9753	Current	N	N	N	4.4	1.2	Negative	0.02	0	within normal range
389	dialysis	M	59.663	Ex-smoker	N	N	N	4.4	1	Negative	0.04	0	within normal range
390	dialysis	F	60.0082	Current	N	N	N	3.7	1.6	Negative	0.04	1	within normal range
391	dialysis	M	58.137	Non	N	N	N	4.3	0.7	Negative	0.08	0	within normal range
392	dialysis	M	70.8959	Non	N	N	N	4.3	11.8	Negative	0.09	0	within normal range
393	dialysis	F	49.5397	Non	N	N	Y	3.8	1.46	Negative	-0.16	0	Not compatible with TB
394	dialysis	M	16.6767	Non	N	N	N	4.3	0.7	Negative	0.34	0	Compatible with prior TB lesion
395	dialysis	F	75.5123	Non	N	N	N	4.3	0.4	Negative	0.08	0	within normal range
396	dialysis	M	75.3616	Current	N	N	N	4.2	23	Negative	0	0	Compatible with prior TB lesion
397	dialysis	M	62.2384	Non	N	N	N	3.8	12.6	Negative	0.01	1	within normal range
398	dialysis	F	65.3671	Non	N	Y	N	4.6	17	Negative	0.03	0	within normal range
399	dialysis	M	62.0904	Non	N	N	N	4.2	20.4	Negative	0.02	0	Compatible with prior TB lesion
400	dialysis	M	64.0904	Non	N	N	N	4	21.6	Negative	0.03	1	within normal range
401	dialysis	M	50.8027	Non	N	N	N	4.4	6.1	Negative	0.09	0	within normal range
402	dialysis	F	24.3479	Non	N	N	Y	4.3	4.1	Negative	-0.03	0	within normal range
403	dialysis	M	71.5808	Non	N	N	N	4.2	11.9	Negative	-0.78	1	within normal range
404	dialysis	F	47.5233	Non	N	N	N	4.2	11.1	Negative	0.01	0	within normal range
405	dialysis	F	59.074	Non	N	N	N	4	10.5	Negative	0.01	0	within normal range
406	dialysis	M	52.7205	Non	N	N	N	4	4.7	Negative	0.04	0	within normal range
407	dialysis	M	67.8301	Ex-smoker	N	N	N	4	7.6	Negative	-0.03	1	within normal range
408	dialysis	M	43.0027	Non	N	N	N	4.2	21.4	Negative	0.02	0	within normal range
409	dialysis	F	40.811	Non	N	N	Y	4	15.9	Negative	-1.13	0	within normal range
410	dialysis	M	77.4055	Non	N	N	N	3.7	14.3	Negative	0.17	0	Not compatible with TB
411	dialysis	F	56.3507	Non	N	N	N	3.9	25.9	Negative	-0.03	0	within normal range
412	dialysis	F	52.4137	Non	N	N	Y	3.8	13.3	Negative	0.16	0	within normal range
413	dialysis	M	47.0493	Non	N	N	N	4.2	15.5	Negative	0.03	0	within normal range
414	dialysis	M	57.5534	non	N	N	N	4	n/a	Negative	0.02	0	within normal range
415	dialysis	F	54.6329	Non	N	N	N	3.9	2	Negative	0.02	0	within normal range
416	dialysis	M	55	non	N	N	N	4	n/a	Negative	0.23	0	within normal range
417	dialysis	F	77.58	Non	N	N	N	nil	3.6	Negative	0.11	0	Not compatible with TB
418	dialysis	F	47.3	Non	N	N	N	4.2	11.3	Negative	-0.05	1	within normal range
419	dialysis	F	66.24	Non	N	N	N	4	12	Negative	-0.11	0	Not compatible with TB
420	dialysis	F	66.36	Non	N	Y	N	4	12.5	Negative	-0.09	1	Not compatible with TB
421	dialysis	F	82.69	Non	N	N	N	3.1	5	Negative	-0.1	0	Compatible with prior TB lesion
422	dialysis	M	72.39	Non	N	N	N	3.8	6.4	Negative	0.2	1	within normal range
423	dialysis	F	57.18	Non	N	N	N	4	14.4	Negative	0.19	0	within normal range
424	dialysis	F	76.49	Non	N	Y	N	3.5	2.8	Indeterm	-0.38	N	within normal range
425	dialysis	F	61.45	Non	N	N	N	3.9	6	Negative	0.11	0	within normal range
426	dialysis	F	72.75	Non	N	Y	N	4.3	8.8	Negative	0.01	1	Not compatible with TB
427	dialysis	M	58.33	Non	N	N	N	3.6	5.7	Negative	0.07	0	within normal range
428	dialysis	M	46.87	Non	N	N	N	3.5	1	Negative	0.08	0	within normal range
429	dialysis	M	50.33	Ex-smoker	N	N	N	3.9	6	Negative	0.2	0	within normal range
430	dialysis	M	54.66	Ex-smoker	N	N	N	4.3	26.3	Negative	-0.07	1	Compatible with prior TB lesion
431	dialysis	M	61.14	Ex-smoker	N	N	N	4	4.4	Negative	0.12	0	within normal range
432	dialysis	M	53.26	Non	N	N	N	4.2	7	Negative	0.19	0	within normal range
433	dialysis	F	49.81	Non	N	N	N	4.3	14.9	Negative	0.07	0	Not compatible with TB
434	dialysis	F	55.41	Non	N	N	N	4.1	3.6	Negative	0.11	0	within normal range
435	dialysis	M	64.1	Non	N	N	N	3.9	8	Negative	0.16	0	within normal range
436	dialysis	F	51.5	Non	N	Y	N	3.9	5.7	Negative	0.04	0	within normal range
437	dialysis	F	75.99	Non	N	N	N	3.2	3.2	Negative	0.09	0	within normal range
439	dialysis	M	76.26	Non	N	N	N	3.6	1	Negative	0.18	0	within normal range
440	dialysis	F	65.05	Non	N	N	N	3.9	1.8	Negative	0.02	0	within normal range
441	dialysis	M	44.07	Non	N	N	N	4	7.2	Negative	0.04	0	within normal range
442	dialysis	M	52.76	Current	N	N	N	3.8	7.3	Negative	0.05	0	within normal range
443	dialysis	M	71.64	Non	N	N	N	4.4	0.5	Negative	0.04	0	within normal range
444	dialysis	M	76.88	Non	N	N	N	3.8	4.3	Negative	0.25	0	Compatible with prior TB lesion
445	dialysis	F	82.37	Non	N	N	N	4.2	13.5	Negative	0.14	0	within normal range
446	dialysis	F	68.47	Non	N	N	N	3.6	11.8	Negative	0.11	1	within normal range
447	dialysis	F	74.3	Non	N	Y	N	3.7	0.8	Negative	0.08	0	within normal range
448	dialysis	M	19.33	Non	N	N	N	3.6	1.2	Negative	0.03	0	within normal range
449	dialysis	M	55.62	Ex-smoker	N	N	N	3.9	0.25	Negative	0.06	1	within normal range
450	dialysis	F	73.07	Non	N	N	N	4	2	Negative	0.04	1	within normal range
451	dialysis	F	72.0822	Non	N	N	N	3.6	10.5	Negative	-0.51	0	within normal range
452	dialysis	F	83.3671	Non	N	N	N	3.7	1	Negative	-0.03	1	within normal range
453	dialysis	F	64.874	Non	N	N	N	4.4	5.2	Negative	-0.83	0	within normal range
454	dialysis	F	78.44	Non	N	N	N	4.1	2.2	Negative	0.12	1	within normal range
455	dialysis	F	46.51	Non	N	N	N	3.8	3.4	Negative	0.28	0	within normal range
456	dialysis	M	71.68	Non	N	N	N	3.9	4.8	Indeterm	-0.18	N	within normal range
457	dialysis	F	84.66	Non	N	N	N	3.5	1.9	Negative	0.07	0	Not compatible with TB
458	dialysis	M	68.8959	Ex-smoker	N	N	N	3.6	24.7	Positive	0.49	0	Compatible with prior TB lesion
459	dialysis	F	69.4329	Non	N	N	N	4.3	14.8	Positive	1.16	1	within normal range
461	dialysis	M	57.2329	Non	N	N	N	3.8	12.1	Positive	1.23	0	within normal range
463	dialysis	M	53.9452	Current	N	N	N	4.3	4.8	Positive	0.5	0	Compatible with prior TB lesion
464	dialysis	M	62.9973	Non	N	N	N	4.4	1.7	Positive	0.59	0	within normal range
465	dialysis	F	72.2795	Non	N	N	N	4.1	1.63	Positive	8.44	0	within normal range
466	dialysis	F	69.9425	Non	N	N	N	4	0.7	Positive	1.48	0	within normal range
467	dialysis	F	53.989	Non	N	N	N	4.2	15.1	Positive	3.27	0	within normal range
468	dialysis	F	54.5863	Non	N	N	N	4.4	4.8	Positive	2.31	0	within normal range
469	dialysis	M	53.3479	Non	N	N	N	4	4	Positive	0.61	0	within normal range
470	dialysis	F	64.5616	Non	N	N	N	3.4	0.4	Positive	5.69	1	Compatible with prior TB lesion
471	dialysis	F	81.074	Non	N	N	N	3.9	10.2	Positive	4.85	0	Not compatible with TB
472	dialysis	M	53.3507	Non	N	N	N	4	4	Positive	0.61	0	within normal range
473	dialysis	F	78.4055	Non	N	N	N	4.1	15.29	Negative	-0.16	0	within normal range
474	dialysis	M	53.4575	Current	N	N	N	4.2	23.2	Negative	0.01	1	within normal range
475	dialysis	M	56.9315	Non	N	N	N	3.7	29.9	Negative	0.05	1	within normal range
476	dialysis	F	44.3288	Non	N	N	N	4.7	18.52	Negative	0.04	0	within normal range
477	dialysis	F	59.3726	Non	N	N	N	4.5	2.02	Negative	-0.14	0	within normal range
478	dialysis	F	78.0137	Non	N	N	N	3.6	10.8	Negative	0.01	1	within normal range
479	dialysis	F	61.474	non	N	N	N	3.9	10.01	Negative	0	0	Not compatible with TB
480	dialysis	F	62.5589	Non	N	N	N	4.4	6.16	Negative	0.01	0	within normal range
481	dialysis	M	55.6877	Ex-smoker	N	N	N	4.1	4.8	Negative	0	0	within normal range
482	dialysis	F	67.2712	Non	N	N	N	4.2	1.3	Negative	0.05	0	within normal range
483	dialysis	F	64.4521	Non	N	N	N	3.9	0.33	Negative	0.12	0	within normal range
484	dialysis	F	64.0274	Non	N	Y	N	4.2	11.5	Negative	-0.07	0	within normal range
485	dialysis	F	53.5918	Non	N	N	Y	4.2	1.7	Negative	0.31	0	within normal range
486	dialysis	M	55.8877	Non	N	N	N	3.8	6.6	Negative	0	0	within normal range
488	dialysis	M	77.79	Current	N	N	N	3.8	0.9	Positive	0.4	1	within normal range
489	dialysis	M	53.53	Current	N	N	N	3.9	13.8	Negative	-0.07	1	within normal range
490	dialysis	M	67.32	Non	N	N	N	3.8	6	Negative	0.1	0	within normal range
491	dialysis	F	64.44	Non	N	N	N	3.8	1.8	Negative	-0.01	1	within normal range
492	dialysis	M	101.36	Ex-smoker	N	N	N	3.7	3	Negative	-0.1	1	Compatible with prior TB lesion
493	dialysis	F	57.82	Non	N	N	N	4.5	8.1	Negative	0.03	0	within normal range
494	dialysis	M	85.42	Non	N	N	N	3.9	2	Negative	0.03	1	Compatible with prior TB lesion
495	dialysis	M	79.84	Ex-smoker	N	Y	N	3.7	10	Indeterm	-0.02	Y	Not compatible with TB
496	dialysis	M	75.72	Non	N	N	N	3.3	2.8	Negative	0.3	1	within normal range
497	dialysis	F	83.17	Non	N	N	N	3.9	7.9	Indeterm	-0.04	Y	TB, not excluded
498	dialysis	M	83.5	Non	N	N	N	3.9	2.3	Negative	0.14	0	within normal range
499	dialysis	M	82.51	Non	N	N	N	3.5	0.25	Negative	0.03	0	within normal range
500	dialysis	M	53.36	Current	N	N	N	4.4	1.1	Negative	0.14	0	within normal range
501	dialysis	M	59.7068	Ex-smoker	Y	N	N	3.8	12.62	Positive	5.49	0	within normal range
502	dialysis	M	60.5534	Non	Y	N	N	4	10.8	Positive	9.95	1	Compatible with prior TB lesion
503	dialysis	M	52.0767	Ex-smoker	Y	N	N	4.2	2.96	Positive	6.02	0	within normal range
504	dialysis	M	69.8301	Ex-smoker	Y	N	N	4	1.63	Positive	1.94	1	within normal range
505	dialysis	F	70.9808	Ex-smoker	Y	N	N	4.4	1.78	Positive	2.94	0	within normal range
506	dialysis	F	72.0247	Non	Y	N	N	4	6.1	Positive	6.92	0	within normal range
507	dialysis	M	62.937	Ex-smoker	Y	N	N	4.2	3.2	Positive	9.98	0	within normal range
508	dialysis	M	60.4493	Non	Y	N	N	4.1	3.8	Negative	0.16	0	within normal range
509	dialysis	M	58.5205	Ex-smoker	Y	N	N	4	0.6	Negative	0	0	within normal range
510	dialysis	F	60.9726	Non	Y	N	N	4.1	0.97	Negative	-0.06	0	within normal range
511	dialysis	M	67.1397	Current	Y	N	N	4.1	1.3	Negative	0.03	0	within normal range
512	dialysis	M	77.6384	Ex-smoker	Y	N	N	4.3	17.64	Positive	0.57	0	within normal range
513	dialysis	M	65.5699	Ex-smoker	Y	N	N	4.3	6.39	Positive	0.76	0	within normal range
514	dialysis	M	64.3233	Current	Y	N	N	4.5	5.52	Positive	9.91	0	within normal range
515	dialysis	F	77.4329	Non	Y	N	N	4.1	4.35	Positive	0.4	0	Compatible with prior TB lesion
516	dialysis	M	79.4	Non	Y	N	N	3.8	3.3	Positive	3.73	0	within normal range
517	dialysis	M	61.7233	Non	Y	N	N	4.1	3.3	Positive	1.58	0	within normal range
518	dialysis	F	74.9479	Non	Y	N	N	4.2	2.87	Positive	1.47	0	within normal range
519	dialysis	F	60.2438	Non	Y	N	N	3.9	0.8	Positive	0.66	0	within normal range
520	dialysis	M	85.6164	Non	Y	N	N	3.8	2.6	Positive	0.68	1	within normal range
521	dialysis	F	55.0712	Non	Y	N	N	4.2	16.3	Negative	0	0	within normal range
522	dialysis	M	36.8329	Ex-smoker	Y	N	N	4.1	11.46	Negative	-0.69	0	Not compatible with TB
523	dialysis	F	56.8822	Non	Y	N	N	4.1	8.26	Negative	0.03	0	within normal range
524	dialysis	M	61.7041	Non	Y	N	N	4.1	7.2	Negative	0.21	0	within normal range
525	dialysis	M	37.3123	Non	Y	N	N	4	6.7	Negative	-0.12	0	within normal range
526	dialysis	F	70.3041	Current	Y	N	N	4.1	5.44	Negative	0.04	1	Compatible with prior TB lesion
527	dialysis	M	56.0877	Ex-smoker	Y	N	N	4.2	5.94	Negative	0.02	0	within normal range
528	dialysis	M	76.7562	Non	Y	N	N	3.9	14.49	Negative	0	0	within normal range
529	dialysis	M	48.4	Ex-smoker	Y	N	N	4	4.24	Negative	0.07	0	Compatible with prior TB lesion
530	dialysis	M	57.6329	Non	Y	N	N	3.9	3.3	Negative	0.26	0	within normal range
531	dialysis	M	54.4822	Ex-smoker	Y	N	N	4.2	3.16	Negative	0	0	within normal range
532	dialysis	M	35.4466	Ex-smoker	Y	N	N	4.6	5.19	Negative	0.08	0	within normal range
533	dialysis	M	56.0521	Current	Y	N	N	4	2.92	Negative	0.05	0	Compatible with prior TB lesion
534	dialysis	F	52.1342	Non	Y	N	N	4.5	2.85	Negative	0	0	within normal range
535	dialysis	F	60.863	Non	Y	N	N	4.2	2.78	Negative	0.12	0	within normal range
536	dialysis	M	66.5616	Ex-smoker	Y	N	N	4.3	1.67	Negative	0.01	0	within normal range
537	dialysis	F	63.7123	non	Y	N	N	4.3	11.36	Negative	0.24	0	within normal range
538	dialysis	F	57.5123	Ex-smoker	Y	N	N	4.5	0.8	Negative	0.07	0	within normal range
539	dialysis	M	56.4986	Ex-smoker	Y	N	N	3.9	3.64	Negative	0.06	0	Not compatible with TB
540	dialysis	M	58.3096	Non	Y	N	N	4	1.56	Negative	0	0	within normal range
541	dialysis	M	61.0712	Non	Y	N	N	3.9	2.02	Negative	0.1	0	within normal range
542	dialysis	M	61.2082	Non	Y	N	N	3.7	0.5	Negative	0.1	0	within normal range
543	dialysis	F	53.0904	Non	Y	N	N	4.4	17.4	Negative	0.03	0	within normal range
544	dialysis	F	55.8164	Ex-smoker	Y	N	N	3.9	9.5	Negative	0.23	0	within normal range
545	dialysis	M	51.7562	Current	Y	N	N	4	10.1	Negative	-1.53	0	within normal range
546	dialysis	M	54.4712	Non	Y	N	N	4.7	4.5	Negative	-0.04	0	Not compatible with TB
547	dialysis	M	61.2411	Current	Y	N	N	4.2	1.2	Negative	0	1	within normal range
548	dialysis	F	54.9068	Non	Y	N	N	4	1.11	Negative	0.08	0	within normal range
549	dialysis	F	73.6082	Non	Y	Y	N	3.7	0.5	Negative	-0.05	1	within normal range
550	dialysis	M	62.389	Ex-smoker	Y	N	N	4.3	14.47	Positive	0.86	0	within normal range
551	dialysis	F	64.6192	Non	Y	N	N	4.1	5.6	Positive	2.65	0	within normal range
552	dialysis	F	81.5233	Non	Y	N	N	4.4	3.9	Positive	9.95	0	within normal range
553	dialysis	M	82.6411	Non	Y	N	N	3.9	0.42	Positive	1.3	0	Compatible with prior TB lesion
554	dialysis	F	59.0329	Non	Y	N	N	4.2	3	Negative	0.14	0	within normal range
555	CKD	F	55.1068	Non	N	N	N	nil	n/a	Positive	0.58	0	within normal range
556	CKD	M	55.6493	Ex-smoker	N	N	N	4.3	n/a	Positive	0.4	0	within normal range
557	CKD	M	71.1973	non	N	N	N	4	n/a	Negative	-0.01	0	within normal range
558	CKD	M	60.0849	Non	N	N	N	4.6	n/a	Negative	0.01	0	within normal range
559	CKD	M	84.7233	Ex-smoker	N	N	N	3.9	n/a	Negative	0.03	0	within normal range
560	CKD	M	65.1781	Non	N	N	N	nil	n/a	Negative	0	0	within normal range
561	CKD	F	79.0685	non	N	N	N	4.5	n/a	Negative	-0.06	0	within normal range
562	CKD	M	39.4137	Non	N	N	N	4.4	n/a	Negative	0.27	0	within normal range
563	CKD	M	45.1562	Non	N	N	N	3	n/a	Negative	0.14	1	within normal range
564	CKD	M	60.13	Non	N	Y	N	4.2	n/a	Negative	-0.09	0	within normal range
565	CKD	F	50.4904	Non	N	N	N	2.9	n/a	Positive	2.08	1	Not compatible with TB
566	CKD	M	61.94	Non	N	N	N	4.7	n/a	Positive	1.3	0	within normal range
567	CKD	M	64.5918	Ex-smoker	N	N	N	4.3	n/a	Negative	0.01	0	within normal range
568	CKD	F	75.0438	Non	N	Y	N	4.1	n/a	Negative	0.07	0	within normal range
569	CKD	M	46.4877	Non	N	N	N	nil	n/a	Negative	-0.06	0	within normal range
570	CKD	M	70.9918	Non	N	N	N	4.4	n/a	Negative	0.26	0	within normal range
571	CKD	M	76.4521	Non	N	N	N	3.8	n/a	Negative	0.1	0	within normal range
572	CKD	M	44.5342	Non	N	N	N	3.9	n/a	Negative	0.08	0	within normal range
573	CKD	F	24.9479	Non	N	N	N	3.8	n/a	Negative	0.1	0	within normal range
574	CKD	M	78.9452	non	N	N	N	4.4	n/a	Negative	0.07	0	within normal range
575	CKD	M	54.7479	Non	N	N	N	4.2	n/a	Negative	-0.39	0	within normal range
576	CKD	M	64.4411	non	N	N	N	4.1	n/a	Negative	-0.07	0	within normal range
577	CKD	M	69.4164	non	N	N	N	4	n/a	Negative	0.07	0	within normal range
578	CKD	F	52.07	Non	N	N	N	4.1	n/a	Negative	0	0	within normal range
579	CKD	M	72.26	Non	N	N	N	4.1	n/a	Negative	0.19	0	within normal range
580	CKD	F	76.08	Non	N	N	Y	4.4	n/a	Negative	0.18	1	within normal range
581	CKD	M	56.02	Non	N	Y	N	3.9	n/a	Negative	0.03	0	within normal range
582	CKD	F	47.11	Non	N	N	N	nil	n/a	Negative	-0.02	0	within normal range
583	CKD	M	64.33	Non	N	N	N	3.7	n/a	Negative	0.24	0	within normal range
584	CKD	M	58.69	Ex-smoker	N	N	N	4.5	n/a	Negative	0.06	0	within normal range
585	CKD	M	37.5	non	N	N	N	nil	n/a	Negative	0.01	0	within normal range
586	CKD	M	60.3	non	N	N	N	4.2	n/a	Negative	0.11	0	within normal range
587	CKD	M	63.4082	Non	Y	N	N	3.2	n/a	Negative	-0.001	0	within normal range
588	CKD	M	61.8	non	Y	N	N	4.3	n/a	Negative	0.24	0	within normal range
589	CKD	F	78.5205	Non	Y	N	N	2.6	n/a	Negative	0.02	0	within normal range
590	CKD	M	53.6521	Non	Y	N	N	4.2	n/a	Negative	0.01	0	within normal range
591	CKD	M	50.7178	Non	Y	N	N	4	n/a	Negative	0.16	0	within normal range
592	CKD	F	44.02	Non	Y	N	N	3.3	n/a	Negative	-0.15	0	within normal range
593	CKD	M	54.9808	Non	Y	N	Y	4.4	n/a	Negative	-0.01	0	within normal range
594	CKD	M	63.9178	non	Y	N	N	4.5	n/a	Positive	0.83	0	within normal range
595	CKD	M	60.7479	Current	Y	N	N	3.7	n/a	Positive	9.91	1	within normal range
596	CKD	F	74.737	Non	Y	N	N	3.9	n/a	Positive	0.71	0	within normal range
597	CKD	F	51.8575	Non	Y	N	N	3.4	n/a	Negative	0	0	within normal range
598	CKD	M	90.4274	Ex-smoker	Y	Y	Y	2.6	n/a	Negative	0.02	0	within normal range
599	CKD	F	68.9151	Non	Y	Y	N	3.9	n/a	Negative	-0.23	0	within normal range
600	CKD	F	79.7945	Non	Y	Y	N	3	n/a	Indeterm	-0.08	N	within normal range
601	CKD	M	77.937	Non	Y	Y	N	nil	n/a	Indeterm	0.009	Y	Not compatible with TB
602	CKD	M	71.9836	non	Y	N	N	4.5	n/a	Negative	-0.09	0	within normal range
603	CKD	M	53.7781	Non	Y	N	N	4.5	n/a	Negative	0.01	0	within normal range
604	CKD	F	60.9671	Non	Y	N	N	3.5	n/a	Negative	0	0	within normal range
605	CKD	M	71.5014	Ex-smoker	Y	N	N	4.1	n/a	Negative	0.16	0	within normal range
606	CKD	M	56.0603	Current	Y	N	N	nil	n/a	Negative	-0.66	1	Not compatible with TB
607	CKD	M	61.5178	Non	Y	N	N	3.7	n/a	Negative	-0.45	0	within normal range
608	CKD	M	75.5452	Non	Y	N	N	3.5	n/a	Negative	0.23	0	within normal range
609	CKD	M	58.08	Non	Y	N	N	4.2	n/a	Negative	-0.07	0	within normal range
610	CKD	M	69.32	Non	Y	N	N	3.8	n/a	Negative	0.03	1	within normal range
611	CKD	M	69.8	Non	Y	N	N	4.5	n/a	Negative	0.02	0	within normal range
612	CKD	M	51.9	Non	Y	N	N	4.5	n/a	Negative	0	0	within normal range
613	CKD	M	60.08	Non	Y	N	N	5.4	n/a	Negative	0.02	0	within normal range
614	CKD	M	38.05	Non	Y	N	N	4.2	n/a	Negative	0.08	0	within normal range
615	CKD	F	71.74	Non	Y	N	N	2.6	n/a	Negative	0.07	0	within normal range
616	CKD	M	66.56	Non	Y	Y	N	nil	n/a	Negative	0.03	0	TB, not excluded
617	CKD	M	58.75	non	Y	N	N	4.1	n/a	Negative	0.08	#NULL!	within normal range
